# Supplementary material for: Orai1 is required for Ca2+-dependent plasma membrane repair and mechanoadaptation
Source: bioRxiv. 2026 May 15:2026.05.13.724989. Preprint. [Version 2] doi: 10.64898/2026.05.13.724989 (PMC13193018; doi:10.64898/2026.05.13.724989)
Supplement: Supplement 2 [file media-2.zip]

Archive with 14 entries (14 files):
- Video S1 .wmv
- __MACOSX/._Video S1 .wmv
- Video S2 CAV1 KO.wmv
- __MACOSX/._Video S2 CAV1 KO.wmv
- Video S2 EHD2 KO.wmv
- __MACOSX/._Video S2 EHD2 KO.wmv
- Video S2 mEHD2.wmv
- __MACOSX/._Video S2 mEHD2.wmv
- Video S2 ORAI1 KO.wmv
- __MACOSX/._Video S2 ORAI1 KO.wmv
- Video S2 WT.wmv
- __MACOSX/._Video S2 WT.wmv
- Video S3 .mov
- __MACOSX/._Video S3 .mov
